# Supplementary material for: MicroRNA-200c and microRNA-31 regulate proliferation, colony formation, migration and invasion in serous ovarian cancer
Source: J Ovarian Res. 2015 Aug 12;8:56. doi: 10.1186/s13048-015-0186-7 (PMC4531514; doi:10.1186/s13048-015-0186-7)
Supplement: Additional file 2: Table S2. — Complete list of the 85 miRNAs evaluated across all samples. (XLSX 50 kb) [file 13048_2015_186_MOESM2_ESM.xlsx]

## Sheet: All miRNAs Expressions
Table S2. Complete list of the 85 miRNAs evaluated across all the samples
DataAssist Software v3.01
Study: miRNA
Maximum allowable CT value: 40.0
Include max CT values in calculations: Yes
Exclude outliers among replicates: Yes
Adjust p-values using Benjamini-Hochberg False Discovery Rate: Yes
Normalization method: Endogenous Control
Selected controls: hsa-miR-27a
Reference group: N
Assay	Type	Sample 1N	Sample 1T	Sample 2N	Sample 2T	Sample 3N	Sample 3T	Sample 4N	Sample 4T	Sample 5N	Sample 5T	Sample 6N	Sample 6T	Sample 7N	Sample 7T	Sample 8N	Sample 8T	Sample 9N	Sample 9T	Sample 10N	Sample 10T	Sample 11N	Sample 11T	Sample 12N	Sample 12T	Sample 13N	Sample 13T	Sample 14N	Sample 14T	Sample 15N	Sample 15T	Sample 16N	Sample 16T	Sample 17N	Sample 17T	Sample 18N	Sample 18T	Sample 19N	Sample 19T	Sample 20N	Sample 20T	Sample 21N	Sample 21T	Sample 22N	Sample 22T
hsa-let- 7f	Target	1.13312	1.38e-06	1.49672	1.39156	0.51363	0.605123	1.37192	0.901063	1.41343	1.29208	1.64103	0.930192	0.946845	0.293453	1.74824	1.46856	0.778247	0.616725	0.550075	0.625985	1.32675	0.516987	0.907897	1.66152	0.716928	0.533256	1.03268	1.50681	0.937376	0.696309	0.569355	0.998822	0.473718	0.839382	0.874845	0.576543	0.557367	0.377278	1.34527	0.695827	0.624901	2.53626	0.946845	0.859399
hsa-let-7a	Target	1.53858	0.417689	0.920379	0.408951	0.33483	0.574986	1.41726	0.0678268	1.5436	0.771961	4.62355	0.612932	1.13958	0.568172	1.74666	0.74185	1.7035	1.01396	1.22298	1.01515	1.13469	0.518027	1.61261	1.73255	1.22323	0.756651	1.37078	0.746958	2.05224	0.620843	1.98825	0.870792	1.6007	1.61956	0.552176	0.502711	1.36547	0.435215	2.48975	0.81079	1.47192	1.23268	1.13958	0.509799
hsa-let-7b	Target	3.12553	1.03304	2.57862	0.894219	1.12264	1.31203	3.14945	0.706421	5.98728	1.22706	2.98659	0.947304	3.38299	1.37459	1.76186	1.63853	4.03761	1.77068	3.27796	3.58556	2.92695	1.80788	3.21786	7.5496	3.24226	2.09783	2.59368	1.09104	6.65298	0.3436	3.54086	1.43326	5.27913	2.00486	1.70515	0.546048	3.43783	0.679526	16.6667	2.02146	5.4204	2.41781	3.38299	0.498512
hsa-let-7c	Target	0.647521	0.138735	0.351428	0.0437249	0.225203	0.247226	0.730218	0.0506463	0.358414	0.121945	1.31777	0.154417	1.02e-06	0.116993	0.886382	0.0598709	0.484813	0.271816	0.676659	0.536147	1.03944	0.0607362	0.717226	0.518099	0.399592	0.156724	0.585078	0.226189	0.741182	0.160539	0.75555	0.23699	0.522101	0.427531	0.218423	0.0854723	0.599653	0.170471	2.04486	0.147266	0.0631576	0.19275	1.02e-06	0.332287
hsa-let-7d	Target	0.164163	0.0650143	0.11079	0.155221	0.0394782	0.0797319	0.169846	0.0328196	0.156409	0.128256	0.180779	0.087093	0.0776215	0.0993869	0.120792	0.0780748	0.115143	0.12247	0.107068	0.134894	0.163165	0.0741299	0.140984	0.160952	0.118061	0.115695	0.12281	0.132292	0.125434	0.285112	0.158077	0.124085	0.143577	0.175252	0.0306451	0.0661049	0.114411	0.0898461	0.234881	0.105214	0.133471	0.395898	0.0776215	0.145028
hsa-let-7e	Target	0.222673	0.11366	0.272986	0.0828819	0.243096	0.15692	0.325516	0.123476	0.289834	0.287732	0.719567	0.233048	0.290599	0.229108	0.417776	0.226801	0.317912	0.139091	0.117318	0.350576	0.302666	0.313275	0.268631	1.02264	0.229474	0.198664	0.253384	0.454326	0.259985	0.194104	0.369821	0.233922	0.410542	0.267387	0.129974	0.347335	0.237747	0.193137	0.838801	0.211203	0.663009	0.187245	0.290599	0.144206
hsa-let-7g	Target	1.50671	1.70149	0.902313	0.937311	0.524931	0.556865	1.50828	6.37224	0.928259	0.968685	1.05117	0.510966	0.95	1.04261	1.752	1.10183	1.1603	0.929161	0.700618	0.968887	2.05139	0.509976	1.02243	1.25684	0.922742	0.322238	1.47509	1.48761	1.75151	0.857852	0.792894	1.02321	0.842238	1.05219	0.471425	0.944813	0.881114	0.550838	1.9033	1.21841	0.996471	3.34754	0.95	0.925176
hsa-let-7i	Target	0.337042	0.750071	0.311283	0.353749	0.150517	0.0112783	0.369539	0.208338	0.196841	0.355865	0.204362	0.2131	0.243974	0.243181	0.26183	0.181709	0.224098	0.179979	0.163561	0.284224	0.588984	0.176361	0.349266	0.251582	0.239202	0.082435	0.328235	1.26945	0.406464	0.161186	0.266905	0.220615	0.229251	0.263505	0.0584036	0.0925002	0.374205	0.280894	0.554785	0.22575	0.246695	3.55439	0.243974	0.398237
hsa-miR-1	Target	0.0694732	0.0239588	0.1273	0.00178854	0.152491	0.00017794	0.0759714	0.00060482	0.0159544	0.00121595	0.0240637	0.0959216	0.0109502	0.00222373	0.0665785	0.0145	0.0202744	0.00356249	0.0262616	0.0672137	0.0707562	0.0072641	0.011622	0.00327997	0.0128588	0.00105437	0.0179958	0.0013613	0.0474878	0.00294463	0.0612987	0.00363079	0.0448204	0.00369733	0.0139373	0.00216533	0.0469673	0.0487856	0.0306111	0.00293586	0.093824	0.0022815	0.0109502	0.00181577
hsa-miR-100	Target	0.310099	0.10815	0.111321	0.0866834	0.0682749	0.0157228	0.161209	0.00924187	0.728298	0.0746352	0.338212	0.0986799	0.28146	0.0543642	0.28628	0.0614476	0.313123	0.0538242	0.170507	0.123467	0.491036	0.0625954	0.244651	0.107873	0.265927	0.0104337	1.2e-07	0.0241606	0.424548	0.0413979	0.261249	0.0813057	0.292458	0.178204	0.22063	0.0376998	0.251408	0.0321575	0.938742	0.0432487	0.169764	0.106646	0.28146	0.0258911
hsa-miR-101	Target	1.68868	1.54189	1.09634	0.435637	0.600402	0.14163	1.44904	0.440435	0.890816	0.271326	1.14116	0.247689	0.857911	0.223679	0.899067	0.0756718	0.652297	0.566874	0.736624	0.493869	1.34705	0.104683	0.521667	0.394145	0.972857	0.0844886	1.21369	0.492843	1.30822	0.340163	0.400091	0.423813	0.448009	0.492536	0.552942	0.250711	0.448911	0.0584805	1.30252	0.304497	0.398651	0.905446	0.857911	0.367827
hsa-miR-106a	Target	0.158505	1.0034	0.144196	0.485317	0.184207	0.140613	0.317956	1.9296	0.289052	0.31767	0.23131	0.289794	0.27095	0.332817	0.414516	0.74551	0.267683	0.354658	0.177132	0.281089	0.157508	0.327985	0.164721	0.829205	0.0992768	0.277873	0.269079	0.271514	0.294145	1.41667	0.179443	0.24649	0.218287	0.388288	0.158483	0.966003	0.233307	0.429938	0.528546	0.306339	0.220768	0.952572	0.27095	1.57352
hsa-miR-106b	Target	0.0217069	0.13413	0.0144309	0.0463753	0.00486043	0.0132276	0.0283207	0.0249175	0.019694	0.0322334	0.0404477	0.0433207	0.0202575	0.0262616	0.0349201	0.110499	0.0211119	0.0402156	0.0224896	0.023739	0.027573	0.0131099	0.0200507	0.0135873	0.015761	0.0121753	0.0247779	0.0597217	0.0182166	0.0982023	0.0173623	0.047732	0.0157894	0.0343344	0.00631807	0.0994903	0.0198489	0.0246631	0.0262543	0.0564571	0.0141879	0.105375	0.0202575	0.10144
hsa-miR-107	Target	0.25801	0.196882	0.224938	0.188273	0.147706	0.316483	0.239617	0.974072	0.378535	0.514699	0.578424	0.301243	0.212686	0.465967	0.253718	0.430504	0.247672	0.440068	0.210662	0.286916	0.210676	0.200587	0.19762	0.334227	0.136332	0.260273	0.255058	1.02321	0.214999	0.556287	0.2271	0.420186	0.241066	0.404497	0.0495387	0.950461	0.236219	0.281401	0.46003	0.220034	0.388423	1.54136	0.212686	0.359086
hsa-miR-10a	Target	0.00505105	0.0893927	0.00721843	0.117522	0.0160531	0.022311	0.00583642	0.00996925	0.00084915	0.00183717	0.00101149	0.0375095	0.00228926	0.00150711	0.00245715	0.0697385	0.00253588	0.01512	0.00099329	0.0288137	0.00100214	0.0544622	0.0005755	0.00373856	0.00076556	0.0261798	0.00038507	0.00349014	0.00356051	0.0409839	0.00721492	0.00212783	0.00291336	0.0328332	0.00237509	0.154674	0.00445765	0.0389023	0.0035025	0.00297664	0.00976747	0.0405234	0.00228926	0.00119556
hsa-miR-10b	Target	0.289252	0.26212	0.423255	0.18953	0.33254	0.585646	0.366555	0.238044	0.159619	0.241903	0.418355	0.0637116	0.229521	0.294717	0.247191	0.0476824	0.152111	0.0919568	0.0868699	0.156811	0.19279	0.0184441	0.126175	0.13067	0.242608	0.0523597	0.252071	0.668639	0.254582	0.0788033	0.248239	0.117685	0.240899	0.136588	0.136059	2.09144	0.22388	0.0441727	0.636177	0.264676	0.215207	0.187544	0.229521	0.62781
hsa-miR-125b	Target	6.3771	1.85125	7.52452	0.740925	3.83546	1.71095	4.13188	1.45035	14.7026	2.46776	25.1607	1.23508	8.23118	2.59566	11.8647	3.62957	11.8023	3.03459	6.36562	7.28637	15.8488	1.2972	12.471	5.04586	12.336	0.324975	13.9047	1.0657	16.7234	0.680751	15.9126	3.46295	15.1432	5.92083	8.08529	3.39733	14.3781	1.01045	57.9566	2.161	11.9455	1.72465	8.23118	1.48834
hsa-miR-126	Target	1.23157	0.815694	1.68238	0.419924	3.00632	0.191193	1.74945	0.388665	0.763553	0.667898	1.78608	1.24798	0.561594	0.523695	1.71285	0.462011	0.88203	0.419633	1.03893	0.754818	1.30731	0.42349	0.685439	0.455335	0.499169	0.148466	1.14965	1.02548	1.06474	0.312169	1.36065	0.484645	0.788455	0.520403	2.51176	0.477079	1.13611	0.559923	0.807369	0.671938	1.95735	4.65409	0.561594	0.343862
hsa-miR-130a	Target	0.343242	0.238292	0.217487	0.117489	0.176593	0.275304	0.322909	0.428688	0.118339	0.116306	0.592464	0.0810412	0.147675	0.091461	0.270163	0.0668513	0.306615	0.201311	0.303444	0.121919	0.725476	0.118356	0.376729	0.175483	0.217246	0.0603626	0.422874	0.182112	0.390447	0.548818	0.298748	0.206684	0.328167	0.367165	0.0532306	0.285151	0.267146	0.0871413	0.695441	0.253894	0.288391	0.801792	0.147675	0.43389
hsa-miR-132	Target	0.0197665	0.0111007	0.0195932	0.00890234	0.0249382	0.00441246	0.0464171	0.0105165	0.0821668	0.0186523	0.0726698	0.0416367	0.0349734	0.00929068	0.0346308	0.00928296	0.0413491	0.0334442	0.0292038	0.0299604	0.0548297	0.0475405	0.0295725	0.0313846	0.01929	0.00929132	0.0434771	0.0362017	0.0297988	0.00668943	0.024629	0.0141751	0.0236011	0.0246221	0.0465815	0.00512725	0.0414783	0.0181788	0.11908	0.0147893	0.0947257	0.115824	0.0349734	0.00729994
hsa-miR-133a	Target	0.00679835	0.00101669	0.0291633	6.934e-05	0.101433	0.00012561	0.0117801	0.00014933	0.00432076	0.00378235	0.00762895	0.015427	0.00255812	0.00028554	0.00875061	0.00147078	0.00417242	0.00026603	0.00910264	0.0151662	0.0266578	0.00146448	0.00349668	0.00323594	0.00410928	0.00034307	0.00599302	0.00011292	0.00950301	0.00020698	0.0328309	0.00044642	0.0317896	0.00258378	0.00119415	0.00043821	0.0339581	0.0121222	0.0367045	0.00077152	0.082435	0.00169476	0.00255812	0.00034383
hsa-miR-141	Target	0.00137915	6.15603	0.0077151	2.36986	0.00343899	0.237385	0.00336168	7.22651	0.00395996	1.28191	0.00139492	0.209439	0.0377416	1.26427	0.00231961	1.39358	0.021808	1.44503	0.008357	1.06238	0.00015321	0.427294	0.00098342	3.76591	0.0024818	0.821083	0.00405748	3.05696	0.00093912	2.39263	0.00389354	2.55337	0.00184815	1.0519	0.0016155	2.9011	0.00598306	0.766948	0.0089823	2.71773	0.00307905	12.1047	0.0377416	1.56765
hsa-miR-143	Target	4.95814	1.57483	13.0213	0.520691	32.9293	0.921975	7.32739	1.06762	3.62103	0.934198	8.662	5.47705	3.28957	1.38953	6.90145	2.05937	5.7386	2.13199	5.10425	7.11567	8.41988	1.53294	4.07472	1.69197	4.42599	0.250156	6.51832	1.22569	5.48313	0.449346	7.40141	1.45872	6.7524	2.19588	2.14905	0.254952	8.13645	2.30425	8.98551	1.15813	9.97419	3.51031	3.28957	0.683257
hsa-miR-145	Target	2.36051	0.370283	6.20917	0.172815	19.4137	0.306764	3.54479	0.242642	6.14494	0.569947	8.3224	2.87587	2.17407	0.567582	3.89845	1.92652	4.67446	0.890137	2.93895	4.45925	4.35086	0.913008	2.73948	0.86077	2.71001	0.0947126	3.56598	0.630339	4.74136	0.203881	9.18386	0.709857	8.29878	1.59273	2.6792	0.101778	7.67997	1.61945	17.516	0.70907	21.8218	0.866337	2.17407	0.193526
hsa-miR-146a	Target	0.0100344	0.0225052	0.0144178	0.110315	0.00866251	0.00837323	0.0195661	0.0880093	0.019076	0.125608	0.0240403	0.0678786	0.00531432	0.0948966	0.0100972	0.00709737	0.00975326	0.0770853	0.0118317	0.0216318	0.0100525	0.0205631	0.0105348	0.0331649	0.0110731	0.0122387	0.0166608	0.00828547	0.0115018	0.0183841	0.0118251	0.0189416	0.0106737	0.0111316	0.008486	0.0745576	0.0088617	0.0174093	0.00941841	0.0634604	0.0143212	0.0486371	0.00531432	0.00892891
hsa-miR-148a	Target	0.529169	0.214047	0.385633	0.226848	0.0657621	0.388935	0.388423	0.281752	0.500798	0.501423	0.975626	0.229076	0.49141	0.408102	0.56656	0.56288	0.47622	0.270481	0.199008	0.509693	0.902188	0.165019	0.453508	0.240365	0.500937	0.144086	0.676565	0.437787	0.492638	0.0918803	0.479001	0.293148	0.323581	0.350746	0.152175	0.51527	0.591849	0.335876	1.36084	0.390664	0.378798	0.545859	0.49141	0.0501363
hsa-miR-149*	Target	3.384e-05	0.00012177	1.56e-06	7.724e-05	6.4e-07	2.05e-06	4.96e-06	3.12e-05	2.73e-05	6.038e-05	2.138e-05	6.89e-06	2.032e-05	6.95e-06	8.61e-06	0.00014996	1.996e-05	0.00016443	4.18e-06	8.612e-05	1.595e-05	1.894e-05	3.382e-05	1.805e-05	8.642e-05	0.00013234	3.562e-05	0.00013366	2.919e-05	7.146e-05	3.279e-05	4.675e-05	0.00046063	2.789e-05	3.5e-07	0.00020205	0.00022112	2.5e-05	0.00203592	3.598e-05	0.00014117	0.00029703	2.032e-05	0.00023296
hsa-miR-150	Target	0.0749722	0.0222678	0.111391	0.13938	0.133314	0.00646067	0.152851	0.196895	0.117668	0.622912	0.105236	0.407197	0.0385373	0.693227	0.122394	0.0312024	0.0524541	0.042438	0.0547803	0.118758	0.0813169	0.043117	0.0550047	0.0363525	0.058822	0.0436523	0.120926	0.0205987	0.147901	0.0261363	0.190465	0.136493	0.105917	0.0591081	0.134176	0.0368651	0.101785	0.0472023	0.138792	0.0626301	0.20357	0.241183	0.0385373	0.0162558
hsa-miR-155	Target	0.0192687	0.121767	0.0174782	0.157497	0.00781142	0.0308048	0.0393062	0.326805	0.0555873	0.229076	0.0567435	0.217773	0.0288817	0.170353	0.0320574	0.023085	0.025471	0.0351678	0.0192433	0.0580967	0.0300207	0.0629609	0.0212058	0.112026	0.0110846	0.0717141	0.0525925	0.00096506	0.0269103	0.0388134	0.022432	0.0541611	0.03024	0.0150259	0.029462	0.00947341	0.0203222	0.0702187	0.0333285	0.0534154	0.0420456	0.116451	0.0288817	0.029669
hsa-miR-15a	Target	0.349581	1.28717	0.719018	1.00772	0.935299	0.54145	0.693227	1.77498	0.523659	1.18847	0.794434	0.87612	0.0906657	0.959397	0.531964	0.424578	0.425993	0.604326	0.459839	0.769557	0.416272	0.797027	0.183519	0.737237	0.23676	0.55594	0.3962	1.224	0.290982	0.423872	0.235451	0.532591	0.242037	0.496994	0.179929	1.03598	0.272495	0.480697	0.602403	0.606214	0.488219	2.4913	0.0906657	0.940239
hsa-miR-15b	Target	0.060732	0.302331	0.108668	0.166385	0.0590712	0.139467	0.117913	0.262866	0.251791	0.224891	0.192429	0.221196	0.072268	0.2018	0.139313	0.0460135	0.143418	0.109553	0.10536	0.0667125	0.104952	0.0960081	0.0669719	0.100412	0.0677517	0.0911888	0.122089	0.245229	0.0951865	0.215611	0.0551422	0.0940714	0.0766591	0.194265	0.09129	0.249394	0.082618	0.0728463	0.229728	0.065118	0.113952	0.455967	0.072268	0.383155
hsa-miR-16	Target	0.637059	1.97959	0.618052	1.13847	0.511782	0.659434	0.937896	0.492467	0.783769	1.0838	1.07691	1.17373	0.435849	1.06858	0.964999	0.320901	0.595924	0.70647	1.02434	0.777546	0.97725	0.601193	0.318994	0.896764	0.59957	0.428926	0.571847	1.83388	0.604536	0.779813	0.624252	0.914338	0.643495	0.9214	0.809554	1.23234	0.869525	0.455903	1.30994	0.584348	1.0016	3.11968	0.435849	1.17097
hsa-miR-17	Target	0.0136382	0.0469933	0.00788376	0.0169168	0.0108339	0.0182128	0.0208906	0.0507165	0.0457273	0.0187743	0.016714	0.0275348	0.0293479	0.0205389	0.0309289	0.0159633	0.0347005	0.0274605	0.0151399	0.0187171	0.0100853	0.0222246	0.0132717	0.0330478	0.00891283	0.0216228	0.0228272	0.0212146	0.0266245	0.0978082	0.0153013	0.0177689	0.0167291	0.0304292	0.0113544	0.0858939	0.017349	0.0207953	0.0375641	0.0167837	0.0114819	0.0387489	0.0293479	0.071968
hsa-miR-181a	Target	0.0619136	0.0551078	0.0869241	0.0853479	0.0618964	0.23783	0.115159	0.191325	0.342838	0.171574	0.878857	0.21582	0.145249	0.198498	0.118907	0.243181	0.136882	0.0793129	0.110875	0.221319	0.0714511	0.524131	0.143607	0.180216	0.0623788	0.0914039	0.144456	0.0916895	0.156953	0.092963	0.0915307	0.193969	0.114237	0.0928406	0.0682939	0.440374	0.118692	0.127901	0.495858	0.126965	0.184335	0.90369	0.145249	0.0965687
hsa-miR-181b	Target	0.0111787	0.00479917	0.00984427	0.00932035	0.00687512	0.0499698	0.0240587	0.0149574	0.0705701	0.0277167	0.0638929	0.0310341	0.0329016	0.0272009	0.0189389	0.0165365	0.0256624	0.00985929	0.024864	0.0417407	0.0152759	0.0554911	0.0234641	0.0283678	0.0136467	0.0105056	0.0271407	0.0148283	0.0291553	0.013051	0.0229399	0.0396372	0.0387489	0.0256268	0.0139916	0.145259	0.0293458	0.0184479	0.108375	0.0177308	0.0453863	0.263815	0.0329016	0.0231475
hsa-miR-181d	Target	0.00357139	0.00731209	0.00252991	0.0051529	0.00218462	0.0111904	0.00546372	0.00369195	0.00778817	0.00367842	0.0179696	0.00596112	0.00896737	0.00591421	0.00836975	0.0151158	0.00513934	0.00429776	0.00468446	0.00759571	0.00355656	0.00574929	0.00688656	0.0105216	0.00525461	0.00195923	0.0058966	0.00204824	0.00871249	0.00568431	0.00745384	0.0046647	0.00664	0.00850366	0.00362074	0.0100275	0.00587987	0.00403784	0.0225239	0.00879744	0.00730399	0.0181486	0.00896737	0.00758939
hsa-miR-182	Target	0.00012892	0.00840638	0.00062724	0.0189968	0.00053737	0.0133863	0.00107765	0.0558035	0.00113673	0.0234073	0.00111372	0.0275005	0.00065915	0.0273275	0.00228071	0.112415	0.00102846	0.010033	0.00089533	0.00300692	0.00025504	0.00616066	8.162e-05	0.014355	0.00014236	0.0108039	0.00034721	0.0409924	0.00013187	0.0136865	0.00040759	0.00700451	0.00028757	0.0501537	0.0004613	0.231759	0.00175709	0.0331029	0.00202733	0.0150041	0.00072527	0.0727958	0.00065915	0.0629609
hsa-miR-183	Target	2.585e-05	0.00114028	0.00011536	0.00388169	6.61e-05	0.00380286	6.046e-05	0.0052568	0.00020028	0.00392171	0.00010633	0.00434569	4.37e-05	0.00542034	5.062e-05	0.0191329	5.569e-05	0.00129494	1.611e-05	0.00018305	2.071e-05	0.00060835	1.2e-06	0.00142068	1.581e-05	0.00243342	1.065e-05	0.0149035	1.343e-05	0.00216518	1.794e-05	0.00151234	1.271e-05	0.0123222	6.414e-05	0.0433297	9.901e-05	0.00546259	3.073e-05	0.00239012	6.901e-05	0.0135684	4.37e-05	0.00868896
hsa-miR-186	Target	0.110216	0.200101	0.129785	0.164197	0.0545945	0.0693721	0.0993456	0.164436	0.0955037	0.0913533	0.18343	0.0632496	0.0776322	0.105448	0.136361	0.0721128	0.117294	0.0985022	0.0427598	0.0978761	0.177354	0.0320507	0.108292	0.137281	0.0828933	0.0359292	0.140486	0.122453	0.132779	0.136863	0.12737	0.0694058	0.115023	0.0941627	0.0558771	0.083969	0.105287	0.0761137	0.280894	0.0748632	0.105726	0.413913	0.0776322	0.141267
hsa-miR-18a	Target	0.00283134	0.0549552	0.00526555	0.0454461	0.00815839	0.00723245	0.00855035	0.129274	0.0212617	0.0158179	0.00691143	0.0269906	0.00440391	0.0179372	0.0187717	0.0368294	0.00679693	0.0167743	0.00681628	0.0142994	0.0065002	0.0111377	1e-07	0.0123324	0.00209461	0.0167732	0.00454218	0.0105172	0.00373571	0.094529	0.0034928	0.00842388	0.00334286	0.0135206	0.00537805	0.0660957	0.00639606	0.0331373	0.00644502	0.012036	0.00667554	0.043962	0.00440391	0.0943064
hsa-miR-192	Target	0.0264553	0.0405515	0.0132185	0.0160765	0.0165629	0.016336	0.0210534	0.0518864	0.0123778	0.0145928	0.0229144	0.0120945	0.0174927	0.0116236	0.02678	0.013625	0.0153789	0.0136941	0.0105377	0.00829294	0.0251256	0.00549906	0.0116397	0.0143153	0.0106929	0.00882615	0.0170924	0.0353413	0.0264095	0.0104627	0.0105019	0.0396482	0.0145504	0.0187431	0.0171138	0.0341469	0.0170853	0.0163553	0.0594862	0.0150739	0.0100637	0.02732	0.0174927	0.00728275
hsa-miR-194	Target	0.00622763	0.0094859	0.00431507	0.00572107	0.00264027	0.00314113	0.00553309	0.00613551	0.00456902	0.0050535	0.00742239	0.00437258	0.00445827	0.0050528	0.00510774	0.00632158	0.00491498	0.00432885	0.00690999	0.00405945	0.012673	0.00107258	0.00393915	0.00781304	0.0045906	0.00449115	0.0063466	0.022328	0.00722744	0.00539785	0.00455605	0.0169438	0.00506473	0.0113568	0.00682573	0.0183167	0.00636202	0.00642138	0.0167349	0.00572384	0.00424859	0.0124656	0.00445827	0.00370503
hsa-miR-195	Target	2.90875	0.284638	1.37031	0.139855	0.756599	0.066768	1.73929	0.170471	1.67446	0.46487	2.52731	0.268259	0.593039	0.335318	3.35451	0.185578	2.63244	0.631389	1.84127	0.90645	3.25803	0.0593874	0.919678	0.590046	2.38998	0.142181	1.92706	0.420011	3.03122	0.0886829	1.55315	0.353995	1.70232	0.731536	2.35463	0.256583	1.73315	0.164984	3.88388	0.130453	1.46307	0.490559	0.593039	0.352672
hsa-miR-196a	Target	0.0136156	0.00515004	0.15548	0.00488035	0.166709	0.036144	0.0504816	0.00187123	0.00614871	0.0008563	0.00028273	0.0250126	0.00013558	0.00029512	0.00228736	0.3677	0.00062715	0.00610285	0.00693206	0.048034	0.00073692	0.00967314	0.00036033	0.120466	0.00423477	0.00375076	0.00032839	0.00541696	0.00675232	0.00011039	0.0098853	0.00063595	0.00213448	0.0068675	0.00332668	0.0277494	0.00801157	0.00765384	0.0523016	0.00044132	0.0641103	0.0511543	0.00013558	0.00072758
hsa-miR-19a	Target	0.11985	0.130471	0.0641681	0.0974023	0.0114946	0.0527787	0.0762404	0.111121	0.147389	0.0588628	0.134102	0.0613114	0.072273	0.0485461	0.0741968	0.11109	0.0811087	0.0556182	0.0616395	0.067023	0.0710215	0.0306706	0.0919695	0.0302064	0.0789017	0.0341801	0.109888	0.0390672	0.132191	0.264805	0.0319155	0.0608964	0.026985	0.0575716	0.0236749	0.138504	0.0443783	0.0348017	0.107075	0.0872501	0.0253319	0.1086	0.072273	0.153446
hsa-miR-19b	Target	1.92733	3.16323	1.32225	1.3667	0.345462	1.05812	1.70373	5.77772	0.643985	1.0657	2.44054	0.75325	1.66013	0.82978	2.95283	1.37688	2.00139	1.01826	1.29567	1.31157	2.31129	0.591643	1.91322	0.619253	1.43993	0.574986	2.03482	0.703392	2.59332	2.20671	0.870671	0.734279	0.960528	1.18091	0.612423	3.03164	1.35426	0.587883	3.39262	1.5306	0.768491	1.75552	1.66013	2.49909
hsa-miR-200a	Target	0.00051809	0.723869	0.00406508	0.620714	0.00139647	0.371388	0.00067928	0.674738	0.00077932	0.560583	0.000323	0.10672	0.00922459	0.5484	0.00062489	0.624079	0.00588558	0.101321	0.00134685	0.124197	0.00057398	0.0349346	0.00013274	0.241417	0.00061959	0.186778	0.00095985	0.980235	5.64e-05	0.640868	0.00139135	0.338822	0.00079228	0.457708	0.00023779	1.0269	0.00242517	0.239916	0.00196835	0.61553	0.00133634	1.6969	0.00922459	0.436181
hsa-miR-200b	Target	0.00053377	0.385312	0.00221788	0.585646	0.00045802	0.513416	0.00044049	0.0782373	0.00047674	0.441443	0.0004194	0.170389	0.00567132	0.629073	0.00127676	0.40402	0.00654269	0.098141	0.0012372	0.108924	0.00017626	0.0337235	0.00025878	0.146259	0.00057582	0.374023	0.00091022	1.05468	5.567e-05	0.768917	0.00195611	0.244872	0.00105269	0.574389	0.00033531	1.36699	0.00284767	0.217804	0.00027348	0.536519	0.00185213	2.17061	0.00567132	0.640824
hsa-miR-200c	Target	0.00050557	1.7681	0.00510951	1.05059	0.00324627	0.910102	0.00168738	4.8588	0.0018711	1.14266	0.00084392	0.108082	0.0188538	1.40094	0.00119589	9.29336	0.00960566	0.53924	0.00321626	0.569789	0.00021363	0.287374	0.00060831	3.90277	0.00083144	0.732094	0.00225822	2.67734	0.0003779	1.27438	0.00655313	1.45125	0.00749165	0.78187	0.00203903	2.7372	0.00786739	0.69573	0.0129851	1.4707	0.00657953	5.76852	0.0188538	1.05959
hsa-miR-202	Target	0.00349038	0.00126093	0.0104794	0.00026896	6.4e-07	0.00549982	0.00984495	0.00043071	0.0534821	0.00685228	0.049357	6.175e-05	0.0107912	0.00686845	0.00781846	0.00054238	0.00477164	0.00235346	0.0045058	0.00579049	0.0158673	1.618e-05	0.010992	0.0101935	0.00701958	3.054e-05	0.00750829	0.00420523	0.0149015	0.00027668	0.00545691	0.00711066	0.00969932	0.0113026	0.00860505	2.19e-06	0.0102637	3.9e-07	0.0434139	0.00577686	0.0131499	0.0027652	0.0107912	0.00025921
hsa-miR-203	Target	0.00469096	0.0156174	0.00159824	0.030284	0.00053733	0.0176389	0.00188516	0.00175562	0.00534202	0.0244911	0.00265624	0.00436289	0.00150962	0.0362695	0.00245459	0.0396455	0.00113941	0.00859909	0.00150356	0.00579771	0.00269537	0.00077641	0.00281549	0.0655073	0.00182815	0.096148	0.00484328	0.0736434	0.00142898	0.0419321	0.0019261	0.034662	0.00226025	0.0243641	0.00222775	0.00332323	0.00199929	0.00339635	0.0051308	0.00582147	0.00151004	0.0886399	0.00150962	0.290156
hsa-miR-205	Target	0.00011013	0.0116204	0.00013455	0.996057	0.0009786	1.3357	0.00011002	2.42587	8.388e-05	0.0873106	5e-07	0.0724787	0.00063252	0.0840388	0.0001273	2.03101	0.00011565	0.605459	0.00200748	0.0175122	1.4e-07	0.0358993	1e-07	0.210837	2.849e-05	0.590169	4.983e-05	1.593e-05	1.15e-06	0.150507	0.00035426	0.258135	0.0007484	0.0550314	8.2e-07	2.96884	0.00100332	0.0373409	0.00064237	0.177206	0.00040156	0.00050898	0.00063252	0.229935
hsa-miR-206	Target	7e-06	1.38e-06	4.43e-06	8e-07	4.52e-06	4.9e-07	1.4e-07	9.7e-07	3.5e-07	3.9e-07	5e-07	3.3e-07	1.02e-06	2.9e-07	4.6e-07	46660	2.5e-07	4.2e-07	8.73e-06	1.847e-05	1.61e-06	3.25e-06	1.73e-06	5.98e-06	1.1e-07	0.00020591	3.74e-06	8e-07	3.5e-07	5.35e-06	1.7e-06	3.69e-06	1.679e-05	6.48e-06	3.5e-07	2.1e-07	2.97e-06	3.9e-07	8.3e-07	4.2e-07	1.366e-05	2.64e-06	1.02e-06	1.6e-07
hsa-miR-20a	Target	0.418965	2.09725	0.312342	0.948027	0.310529	0.709365	0.439855	2.42755	0.578986	0.489676	0.187791	0.384006	0.472013	0.549808	0.529756	0.58524	0.563544	0.349969	0.436272	0.348396	0.435788	0.506558	0.261721	1.06873	0.241384	0.394939	0.55756	0.326329	0.548058	1.56211	0.354142	0.368312	0.406661	0.497959	0.410655	1.51666	0.361157	0.470152	0.695248	0.744632	0.254229	1.06106	0.472013	1.92973
hsa-miR-20b	Target	0.0001439	0.00301004	0.0002746	0.00026526	0.00068074	0.00010775	0.00111828	0.00457599	0.00108064	0.00020622	0.00027866	0.00194206	0.00015388	0.0002615	0.00119101	0.0261617	0.00061565	0.00117039	0.00049134	0.00033139	0.00039131	0.00030862	0.00012542	5.98e-06	0.00013948	0.00044987	0.00010028	0.00059906	0.00027662	0.00078192	0.00019038	0.00062494	0.00045043	0.000384	0.00046862	0.00213848	0.00077614	0.00028027	0.00038893	0.00037706	0.00045977	0.00781521	0.00015388	0.0027854
hsa-miR-21	Target	1.63558	26.6747	3.21875	13.342	1.91229	8.03223	3.71201	1.28815	4.58207	20.6862	3.7007	14.0773	1.14258	13.6459	1.98426	8.29188	1.66278	17.0606	2.58686	7.85222	1.54403	22.468	3.67973	14.1644	1.24462	7.64226	2.50759	38.7413	1.65783	6.50613	1.94127	12.2296	1.29379	7.47255	3.17004	7.98892	2.94303	11.8466	3.78187	22.2125	5.61622	108.121	1.14258	5.42567
hsa-miR-210	Target	0.0329358	0.0694732	0.0269028	0.120466	0.00656905	0.0911572	0.0316818	0.132632	0.0501294	0.025698	0.0562033	0.0590467	0.0331649	0.0281329	0.0551536	0.206541	0.0473005	0.0304609	0.0163417	0.0572175	0.0621975	0.111932	0.0337703	0.108457	0.0585779	0.0871654	0.0355206	0.300909	0.0501502	0.0578796	0.0287638	0.0287559	0.0595399	0.0401766	0.00157974	0.151082	0.0471532	0.0737711	0.15692	0.14927	0.0665647	0.378168	0.0331649	0.0758136
hsa-miR-214	Target	0.147266	0.00935076	0.122207	0.00729943	0.0455849	0.0173731	0.148342	0.0153481	0.287095	0.0840505	0.912819	0.0445201	0.135983	0.0503348	0.200018	0.114673	0.291002	0.0854782	0.177858	0.121102	0.182605	0.0345565	0.223617	0.0425883	0.115191	0.0160109	0.168253	0.035356	0.232612	0.0182116	0.258296	0.062578	0.336528	0.101075	0.0715353	0.193969	0.223477	0.0346596	1.10435	0.0340855	0.573037	0.0478181	0.135983	0.0136326
hsa-miR-215	Target	0.0148191	0.0153715	0.00685371	0.00817764	0.00432765	0.0100916	0.0071225	0.0335859	0.0135487	0.0106685	0.0232649	0.00459124	0.00940928	0.00483188	0.00924251	0.014917	0.00975934	0.0131317	0.00553424	0.00563058	0.0128686	0.00202874	0.00815274	0.00470008	0.0100212	0.00631282	0.0113301	0.0297988	0.0153311	0.00748906	0.00559363	0.0286028	0.0107665	0.0146984	0.0121559	0.0196163	0.0115417	0.00737828	0.0207996	0.00499846	0.00600925	0.0133483	0.00940928	0.00302993
hsa-miR-22	Target	0.0828302	0.023593	0.204944	0.0310083	0.0291593	0.00901036	0.127291	0.0212234	0.0515494	0.165591	0.19854	0.238953	0.0226068	0.126903	0.0689789	0.0378569	0.0666431	0.0595399	0.0545643	0.153307	0.10493	0.121371	0.0819166	0.024914	0.0362117	0.151407	0.0851706	0.0953053	0.0422209	0.0228843	0.0939411	0.0969376	0.07781	0.140964	0.00658729	0.039032	0.104625	0.122512	0.118561	0.0778964	0.276759	0.727037	0.0226068	0.0353242
hsa-miR-221	Target	0.134185	0.0582782	0.132136	0.464323	0.101912	0.104516	0.244702	0.185398	0.396035	0.240249	0.849155	0.184923	0.0680859	0.264786	0.388019	0.0941693	0.183595	0.153691	0.338728	0.227195	0.212804	0.113731	0.255802	0.57419	0.125191	0.535701	0.366453	0.113369	0.130897	0.405704	0.220416	0.181873	0.265025	0.187986	0.03279	0.136266	0.22841	0.136096	0.405226	0.195847	0.447016	0.305025	0.0680859	0.17174
hsa-miR-222	Target	0.242474	0.510152	0.173031	0.338893	0.265043	0.336855	0.328371	1.10627	0.364351	0.432598	2.18571	0.36425	0.217396	0.35767	0.518171	0.0190205	0.207646	0.249775	0.510471	0.311499	0.305808	0.138025	0.375973	0.917576	0.223493	0.430445	0.540662	0.120884	0.274656	0.238771	0.493458	0.333856	0.460158	0.410855	0.161331	0.14539	0.419081	0.120374	0.873997	0.512669	0.592752	0.826794	0.217396	0.0936291
hsa-miR-223	Target	0.0337703	0.096208	0.15082	0.126201	0.476814	0.0394727	0.118791	0.290619	0.112041	0.40517	0.094313	0.503129	0.0376058	0.383341	0.130607	0.049217	0.175872	0.0793019	0.120074	0.0941431	0.14742	0.135447	0.0404785	0.139236	0.0313085	0.0797982	0.0694684	0.197032	0.100537	0.0416281	0.0561177	0.118544	0.0643641	0.128987	0.129902	0.0693289	0.357719	0.23475	0.0669858	0.146057	0.229712	1.17495	0.0376058	0.0970586
hsa-miR-23a	Target	0.453319	0.31506	0.78328	0.491819	0.523804	0.395103	0.363972	0.488591	0.316593	0.638076	0.325651	0.815637	0.308042	0.522173	0.422376	0.382598	0.395021	0.503164	0.435517	0.364098	0.654879	0.418558	0.457042	0.574947	0.195698	0.604285	0.570975	0.596668	0.663561	0.645863	0.710448	0.666003	0.934068	0.589188	0.683067	0.96929	0.74149	0.664205	1.16886	0.517776	0.808937	0.76977	0.308042	0.732297
hsa-miR-23b	Target	0.780895	0.387697	0.703733	0.271213	1.71368	0.270088	0.78149	1.02484	0.471425	0.536444	1.59151	0.744632	0.56656	0.579187	1.50295	0.242306	0.834741	0.747269	0.603322	0.820514	0.807369	0.509622	0.60011	0.901001	0.591234	1.02087	0.70554	0.670403	0.797801	0.703635	1.25701	0.581883	1.08651	0.810734	0.808433	0.358563	1.02861	0.372136	2.0114	0.27401	1.68588	0.338658	0.56656	0.657836
hsa-miR-24	Target	1.19077	37.1425	1.50337	1.04565	3.28729	0.664988	1.3743	2.58399	0.881175	1.75991	2.89929	1.65302	0.918594	1.83668	1.96619	2.08739	1.45488	1.70716	0.929483	1.76957	1.66832	1.44303	1.31157	1.6505	0.992129	2.44223	1.49257	1.3383	1.56417	1.58612	1.84127	1.53432	1.83033	1.65416	0.968954	1.37946	1.41902	1.05066	3.68713	0.862981	0.627767	1.89961	0.918594	1.04761
hsa-miR-25	Target	0.12871	0.211129	0.0611374	0.249014	0.0650007	0.152069	0.112111	0.542126	0.115439	0.160751	0.185218	0.128194	0.0592271	0.0995386	0.128452	0.227825	0.055703	0.138533	0.091823	0.0726295	0.12905	0.112251	0.0686879	0.273953	0.12671	0.0394591	0.0742842	0.10641	0.114	0.201688	0.10233	0.113605	0.103902	0.0992905	0.115896	0.725828	0.147409	0.0792965	0.235778	0.184054	0.0951337	0.322127	0.0592271	0.40949
hsa-miR-26a	Target	5.26269	1.60759	4.65764	1.20305	1.49247	2.87288	4.16929	2.65167	6.43081	3.64192	7.69969	1.70633	4.08461	3.28889	7.45082	1.69138	7.59316	3.05273	4.10448	3.63033	6.80172	1.045	5.34578	3.24676	6.23072	0.446026	8.06738	2.90452	9.94382	1.79092	8.69689	3.47641	6.49712	3.40251	5.2667	2.27884	3.15469	1.16272	12.2321	2.0181	4.19741	3.70789	4.08461	1.3961
hsa-miR-26b	Target	0.945009	0.247071	0.464677	0.283929	0.187908	0.344291	0.631695	0.195183	0.333533	0.317318	0.784149	0.230702	0.531964	0.380297	0.810846	0.142576	0.705931	0.442178	0.385446	0.441046	0.645013	0.174706	0.434371	0.667297	0.711236	0.138188	0.423813	1.73833	0.793169	0.387965	0.476848	0.368695	0.471262	0.327349	0.325087	0.512278	0.385419	0.174343	0.771961	0.230318	0.350455	2.4832	0.531964	0.34946
hsa-miR-27a	Selected Control	1	1	1	1	1	1	1	1	1	1	1	1	1	1	1	1	1	1	1	1	1	1	1	1	1	1	1	1	1	1	1	1	1	1	1	1	1	1	1	1	1	1	1	1
hsa-miR-27b	Target	0.903941	1.67923	0.741233	0.751841	0.92646	0.733211	0.922998	0.556441	0.688534	0.558334	1.56006	0.584713	0.870128	0.365236	0.52774	0.276413	0.855536	0.496925	0.474572	0.590824	1.25128	0.872544	0.70344	1.27536	0.811915	0.991167	0.986643	0.985618	0.787472	0.619897	0.967813	0.549999	0.885706	1.02009	0.910291	0.519718	0.734533	0.492194	1.33923	0.508564	1.03283	0.689107	0.870128	0.710842
hsa-miR-29a	Target	2.41028	0.469599	1.10305	0.731941	0.447761	0.701104	1.878	0.713507	1.70161	0.970231	3.1859	0.565932	0.87697	1.00772	1.6153	0.578064	1.51582	0.949145	1.25466	1.40124	3.55586	0.384245	2.03623	1.78163	2.11888	1.12514	1.57702	1.18485	3.21607	1.10282	2.08623	1.07162	1.86348	1.04536	0.19036	0.976641	1.82956	0.36798	3.93755	2.31643	1.20589	1.89448	0.87697	0.585362
hsa-miR-29b	Target	1.44203	0.342031	1.05227	0.537784	0.165225	0.146899	0.793004	0.283044	0.460764	0.29654	0.737595	0.348348	0.160473	0.534329	0.540962	0.355347	0.598905	0.87037	0.526571	0.569987	1.90026	0.238275	1.00375	0.958134	0.838161	1.1814	0.986575	1.29307	1.32721	0.868863	0.862981	0.739437	0.803405	0.497407	0.080331	0.325584	0.89994	0.231374	2.04103	0.823819	0.66762	0.982889	0.160473	0.387133
hsa-miR-29c	Target	2.3327	0.446986	3.57861	0.993161	0.4451	0.813718	2.0282	0.519682	1.10129	1.48011	1.35604	0.849921	0.91168	0.918531	0.946123	0.312169	1.99889	0.713161	1.56939	1.03677	3.55143	0.231342	2.23876	0.90463	1.63717	0.593327	2.8161	1.94208	3.61501	0.856782	1.87047	1.20807	2.46844	1.95003	0.235565	0.491104	1.93254	0.462268	4.39755	1.72776	1.09452	1.80138	0.91168	0.43395
hsa-miR-30b	Target	0.782846	0.567778	0.556942	0.539726	0.24579	0.496133	0.489507	0.875331	0.268874	0.185283	0.71326	0.195264	0.295289	0.364755	0.52145	0.550342	1.11558	0.454799	0.472701	0.236236	1.15381	0.066082	0.375608	0.797966	0.512492	1.12373	0.363947	1.28663	1.31503	0.49865	0.552253	1.34081	1.51982	0.415149	0.608952	0.774695	1.09187	0.219608	2.07125	0.48805	0.692795	1.74424	0.295289	1.15037
hsa-miR-30c	Target	0.586783	0.534218	0.629204	0.252001	0.253332	0.342577	0.390123	0.475725	0.71094	0.332909	0.356902	0.383873	0.525842	0.321524	0.776469	0.507261	0.597123	0.612763	0.643762	0.127981	1.19582	0.308962	0.572799	1.15077	0.339386	0.30817	1.02052	3.31774	0.707842	0.41584	0.660486	0.412195	0.815807	0.531448	0.853344	0.857435	0.698969	0.338705	2.05837	0.531485	0.954489	5.05391	0.525842	0.727289
hsa-miR-30d	Target	0.00910011	0.00631588	0.0118153	0.00724499	0.00487021	0.0227026	0.0118909	0.0205945	0.00985793	0.0423087	0.0123051	0.0250057	0.0274643	0.0157566	0.0326675	0.0286048	0.0239571	0.0522111	0.00919841	0.0177628	0.00721893	0.0105078	0.0142549	0.0148551	0.0104576	0.042748	0.0108957	0.146249	0.038303	0.0340123	0.0276668	0.0434741	0.0300727	0.0315722	0.0175182	0.00991206	0.0179335	0.0163066	0.056512	0.0191143	0.0331281	0.121094	0.0274643	0.0425735
hsa-miR-31	Target	0.00133218	0.10931	0.00226402	0.032013	0.00110495	0.00010295	0.00169324	0.150309	0.0121063	0.0587894	0.0007791	0.339716	0.00875243	0.050279	0.00412354	0.314755	0.00442809	0.273991	0.0030684	0.0772083	0.00046713	0.225985	0.00153398	0.00966912	0.00077975	0.0983385	0.00207237	0.999861	0.00182208	0.00238367	0.00491736	0.00797666	0.00369144	0.00734511	0.00456459	0.00107317	0.00221205	0.0704137	0.00886109	0.149053	0.006821	1.79975	0.00875243	0.0316358
hsa-miR-34a	Target	0.752989	0.138216	0.560505	0.219882	0.209221	0.123433	0.613187	0.172336	0.681979	0.271007	0.406464	0.288172	0.285369	0.715885	0.885706	0.445995	0.537635	0.353921	0.294737	0.55417	0.870249	0.373298	0.512314	0.316834	0.662458	0.519322	0.613825	0.957802	0.99323	0.207833	0.488761	0.512882	0.972925	0.562451	0.0340949	0.477807	0.518854	0.198018	1.83464	0.583134	0.683257	2.0121	0.285369	0.110368
hsa-miR-7	Target	0.00074344	0.0546021	2.36e-06	0.022488	0.00012627	0.0015068	0.00090143	0.0283678	0.00084621	0.0198104	0.00029066	0.00939429	0.00070042	0.0157971	0.00120973	0.00571948	0.00102625	0.00455605	0.00045647	0.00142413	0.00032362	0.00051441	0.00048818	0.0131855	0.00072834	0.0102268	0.00034207	0.00683615	0.00090839	0.0288497	0.00061093	0.0113615	0.00026052	0.00645843	0.00093594	0.00282565	0.00144812	0.00518119	0.00023641	0.0036386	0.00064091	0.110514	0.00070042	0.0194849
hsa-miR-9	Target	0.0637646	0.0224818	0.0409328	0.00803659	0.00565797	0.00074742	0.0271162	0.0106279	0.0126853	0.00693158	0.0237801	0.0067645	0.0185749	0.00639695	0.0611205	0.0251238	0.0241975	0.00818955	0.0304144	0.00930099	0.0397418	0.00084809	0.0202435	0.0122252	0.0225114	0.00062928	0.0371885	0.0742894	0.0362695	0.00349643	0.024486	0.00785268	0.0249416	0.0124951	0.0359093	0.00119167	0.0132929	0.00089477	0.0211808	0.00449084	0.0186614	0.0744956	0.0185749	0.0524287
hsa-miR-92a	Target	0.355618	0.355224	0.293087	0.167601	0.11056	0.285943	0.344219	0.501214	1.11566	0.307253	1.27854	0.232049	0.460956	0.36559	0.40226	0.375114	0.526316	0.179071	0.257831	0.352819	0.662182	0.241467	0.458502	0.570461	0.447513	0.170708	0.463326	0.257903	0.838278	0.500416	0.655742	0.225938	0.839382	0.338564	0.391694	0.57415	0.613187	0.218015	2.78891	0.393081	0.504176	0.520006	0.460956	0.494931
hsa-miR-92b	Target	0.00255068	0.0147484	0.00241126	0.00056065	0.00575049	0.0112269	0.00500227	0.00277057	0.0123393	0.0050535	0.0216904	0.00485942	0.00528456	0.00423947	0.00420377	0.0026662	0.0053372	0.0039649	0.00617562	0.00766127	0.0116139	0.00671452	0.00522954	0.0255931	0.00426245	0.00133838	0.0048638	0.00287166	0.00781629	0.0144228	0.0092997	0.00668109	0.0108407	0.0105048	0.00570048	0.0167476	0.0113836	0.00378576	0.0345924	0.00691478	0.0212014	0.0127647	0.00528456	0.00862536
hsa-miR-93	Target	0.0488973	0.396392	0.077471	2.50359	0.190478	0.279109	0.130715	1.03944	0.237122	0.294329	0.140564	0.2788	0.132715	0.208006	0.139322	1.00257	0.165454	0.281284	0.0872138	0.133166	0.0799089	0.160239	0.0624913	0.84218	0.0356959	0.17558	0.110782	0.48525	0.097099	0.432029	0.102992	0.262702	0.105112	0.202712	0.0698353	1.70314	0.157377	0.339386	0.318111	0.449128	0.165523	1.15149	0.132715	0.723367
hsa-miR-99a	Target	2.40711	0.865797	6.18383	0.140467	1.61575	0.55321	2.79258	0.981255	2.94629	0.366224	3.24069	0.284875	3.61601	0.426436	3.65811	0.15562	3.33873	1.0601	3.36009	1.85793	6.90002	0.165454	3.24091	1.86865	2.67345	0.130634	5.8284	0.350163	4.76475	0.370977	1.72991	0.930708	2.7507	1.42277	3.41811	0.459425	3.42832	0.61553	11.0502	0.303886	3.9166	0.119022	3.61601	1.41824
